# Supplementary material for: Preparation of Anti-Aristolochic Acid I Monoclonal Antibody and Development of Chemiluminescent Immunoassay and Carbon Dot-Based Fluoroimmunoassay for Sensitive Detection of Aristolochic Acid I
Source: Foods. 2021 Nov 1;10(11):2647. doi: 10.3390/foods10112647 (PMC8622072; doi:10.3390/foods10112647)
Supplement: Supplementary file 1 [file foods-10-02647-s001.zip]

Archive with 1 entries (1 files):
- foods-1417324-Supplementary materials pdf.pdf
